# Supplementary material for: Plasma 25-Hydroxyvitamin D Level and VDR Gene Single Nucleotide Polymorphism rs2228570 Influence on COVID-19 Susceptibility among the Kazakh Ethnic Group—A Pilot Study
Source: Nutrients. 2023 Apr 6;15(7):1781. doi: 10.3390/nu15071781 (PMC10097393; doi:10.3390/nu15071781)
Supplement: Supplementary file 1 [file nutrients-15-01781-s001.zip]

Archive with 1 entries (1 files):
- nutrients-2295717-supplementary.pdf
